# Supplementary material for: An integrative methodology based on protein-protein interaction networks for identification and functional annotation of disease-relevant genes applied to channelopathies
Source: BMC Bioinformatics. 2019 Nov 12;20:565. doi: 10.1186/s12859-019-3162-1 (PMC6849233; doi:10.1186/s12859-019-3162-1)
Supplement: Supplementary file 9 — Additional file 9 Quantitative validation by significance analysis of DAVID search against other phenotype-oriented resources. We searched the nine relevant genes resulted from the workflow in PheGenI [56], ToppGene [57] and g:Profiler [58]. We quantitatively evaluated this search selecting those terms with a significance less than 0.05 using Benjamini-Hochberg FDR statistic. We obtained a minor result in DAVID search (OMIM search did not offer the phenotypes p-values, unlike GAP DISEASE database). Even so, results are useful to develop a quantitative comparison between semiautomatic platforms and bibliographic search systems (sheet 1). From these results we represented the genotype-phenotype association networks to compare easily each p-value phenotype obtained (sheet 2). It should be noted that p-values of clinical phenotypes could be only obtained from one of the two databases explored through DAVID (GAP DISEASE database), and so the genotype-phenotype association network is sparser than the network of the manuscript (section A in Figs. 5, 6, 7). Yet, it is demonstrated that the workflow results are statistically significant and are as valid as or even better than systematic or exhaustive reviews. Then, we created three Boolean tables (in sheets 3, 4, 5) comparing each phenotype obtained from each search; these tables were then converted to binary matrices and clustering multivariate statistical analyses and bootstrap validations were carried out. This approach demonstrated that the results provided in the manuscript, obtained from DAVID (DAVID_m) and systematic and exhaustive reviews, clustered together in a robust and significant way (sheets 3, 4, 5). Hence, this workflow builds as productive results as a non-automatic research but in a quicker way allowing the extraction of information which a priori might not seem relevant when the starting point is a very large group of genes in disease. Moreover, the results obtained using just significant FDR corrected p-v [file 12859_2019_3162_MOESM9_ESM.xlsx]

## Sheet: p-value data
			RESULTS OBTAINED FILTERING BY P-VALUES																						RESULTS OBTAINED IN THE MANUSCRIPT AND COPIED FROM ADDITIONAL FILES 4, 6 AND 7
										Phenotype used to be compared in sheets 3, 4, 5
										Phenotypes not used in the comparisons of sheets 3, 4, 5
										Genes interactions used in networks in sheet 2
			1. David 6.8					2. PheGenI					3. g:Profiler					4. ToppGene							7. DAVID search*		7. Systematic review*		8. Exhaustive review*
			Search date:	2019-09-07				Search date:	2019-09-07				Search date:	2019-09-07				Search date:	2019-09-07
			Genes interactions:	2				Genes interactions:	1				Genes interactions:	1				Genes interactions:	1
			User threshold:	0.05				User threshold:	0.01				User threshold:	0.05				User threshold:	0.05
			Significance threshold:	Benjamini				Sources:	NHGRI, DbGaP				Significance threshold:	Benjamini-Hochberg FDR				Significance threshold:	Benjamini-Hochberg FDR
			Sources:	GAD DISEASE									Source:	Human Phenotype Ontology (HP)				Source:	Human Phenotype Ontology (HP)
			Organism:	Homo sapiens									Organism:	Homo sapiens				Organism:	Homo sapiens
			Term	Lower-level category	P-Value	Genes		Term	Lower-level category	P-Value	Genes		Term	Lower-level category	P-Value	Genes		Term	Lower-level category	P-Value	Genes
			Atrial Fibrillation	Cardiac arrhythmias	0.0298326	KCNH2, SCN5A		Blood Pressure	-	9.65212e-05	SCN1A		Sensory neuropathy	neuromuscular diseases	0.0449583	SCN2A,SCN4A,KCNQ2		Spontaneous abortion	-	0.01167	SCN4B,SCN5A				Term		Term		Term
			QT interval	seizures	0.0189655	KCNH2, SCN5A		Blood Pressure	-	9.65212e-05	SCN1A		Paroxysmal atrial tachycardia	Cardiac arrhythmias / Cardiac conduction system disease	0.0412326	SCN5A		Falls	-	0.01162	SCN1A,SCN4B,SCN5A				Generalized epilepsy with febrile seizures plus type 2		Generalized epilepsy with febrile seizures plus type 2		Severe myoclonic epilepsy of infancy or Dravet syndrome or EIEE6
			Long QT Syndrome	Cardiac arrhythmias / Cardiac conduction system disease	0.0177515	KCNH2, SCN5A		Arteries	-	9.441e-05	ANK3		Jaw pain	-	0.0412326	SCN9A		Aplasia/Hypoplasia of the cerebrum	-	0.01147	SCN1A,SCN2A,KCNQ2,SCN4B,SCN5A,SCN9A				Early infantile epileptic encephalopathy type 6 or Dravet syndrome		Early infantile epileptic encephalopathy type 6 or Dravet syndrome		Borderline, severe myoclonic epilepsy in infancy (Variants of DS [72])
			SIDS/sudden infant death syndrome	Pathological processes	0.0165361	KCNH2, SCN5A		Personality	-	9.032e-05	ANK3		Mandibular pain	-	0.0412326	SCN9A		EEG with generalized epileptiform discharges	-	0.01142	SCN2A,KCNQ2				Familial febrile seizure type 3A		Familial febrile seziures type 3A		intractable childhood epilepsy with generalized tonic-clonic seizures
			null	-	0.0159327	SCN1A, SCN2A, SCN5A, KCNH2		Triglycerides	-	8.74532e-05	ANK3		Abnormality of central nervous system electrophysiology	-	0.0412326	SCN1A,SCN2A,SCN9A,KCNQ2		Second degree atrioventricular block	Cardiac arrhythmias / Cardiac conduction system disease	0.01142	SCN5A				Familial hemiplegic migraine type 3		Familial hemiplegic migraine type 3		infantile spasms or West syndrome
			Sudden Infant Death	Pathological processes	0.015928	KCNH2, SCN5A		Personality	-	8.485e-05	SCN5A		EEG abnormality	-	0.0346998	SCN1A,SCN2A,SCN9A,KCNQ2		Painless fractures due to injury	-	0.01142	SCN9A				Myoclonic epilepsies		Familial hemiplegic migraine type 3		Familial or sporadic hemiplegic migraine (type 3)
			Migraine without Aura	Headache disorders	0.00982831	SCN5A, SCN9A		Interferon-gamma	-	7.34e-05	SCN1A		Ventricular fibrillation	Cardiac arrhythmias	0.0331246	SCN5A,KCNH2		Ocular pain	Eye diseases	0.01142	SCN9A				partial epilepsies		Generalized epilepsy with febrile seizures plus type 1		Generalized epilepsy with febrile seizures, plus (type 2)
			Arrhythmias, Cardiac|Death, Sudden, Cardiac|	Cardiac arrhythmias	0.00737919	KCNH2, SCN5A		Alcoholism	Substance-related disorders	6.64046e-05	SCN1A		Interictal EEG abnormality	-	0.0327351	SCN1A,SCN2A,KCNQ2		Late-onset proximal muscle weakness	-	0.01142	SCN4A				Febrile generalized epilepsies		Generalized epilepsy with febrile seizures plus type 2		Lennox-Gastaut syndrome
			EKG, abnormal	Cardiac sudden death	0.00676608	KCNH2, SCN5A		Alcoholism	Substance-related disorders	6.64046e-05	SCN1A		Interictal epileptiform activity	-	0.0325992	SCN1A,SCN2A,KCNQ2		Thyroiditis	Endocrine system Diseases	0.01115	SCN4A,SCN4B,SCN5A				seizures		Severe myoclonic epilepsy of infancy		migrating partial seizures of infancy
			Epilepsy|	Epilepsy	0.00615264	SCN1A, SCN2A		Arteries	-	6.537e-05	ANK3		Pediatric onset	-	0.0325992	SCN1A,SCN2A,SCN4A,SCN9A,KCNQ2		Abnormality of the stomach	-	0.01092	SCN1A,SCN4B,SCN5A,SCN9A				severe myoclonic epilepsy of infancy		Generalized epilepsy with febrile seizures plus type 2		positive regulation of defense response to virus by host
			Arrhythmias, Cardiac|Long QT Syndrome	Cardiac arrhythmias / Cardiac conduction system disease	0.00553887	KCNH2, SCN5A		Arteries	-	5.925e-05	SCN2A		Variable expressivity	-	0.0277343	SCN1A,SCN2A,SCN4A,SCN9A		Dyspnea	Respiration Disorders	0.01069	SCN4A,KCNQ2,SCN4B,SCN5A				Early infantile epileptic encephalopathy type 11		Severe myoclonic epilepsy of infancy		Febrile seizure
			thyrotoxic periodic paralysis	Musculoskeletal diseases / Neuromuscular diseases / Metabolic diseases	0.00492477	SCN4A, SCN5A	1	Thyrotropin	-	5.664e-05	SCN9A		Autosomal dominant inheritance	-	0.0252398	SCN1A,SCN2A,SCN4A,SCN4B,SCN5A,SCN9A,KCNH2,KCNQ2		Hyperactivity	Mental disorder	0.01068	ANK3,SCN1A,KCNQ2				Benign Familial Infantile Seizures		Familial hemiplegic migraine type 3		Familial febrile seizure type 3
			Electrocardiography	-	0.00374166	SCN1A, SCN5A, KCNH2		Thyrotropin	-	5.654e-05	SCN1A		Erythromelalgia	vascular diseases	0.0249059	SCN9A		Hashimoto thyroiditis	Thyroid Diseases	0.01057	SCN4A,SCN4B,SCN5A				Autism		Generalized epilepsy with febrile seizures plus type 1		Cryptogenic generalized epilepsy
			Death, Sudden, Cardiac|Sudden Cardiac Death	Pathological processes	0.00369557	KCNH2, SCN5A		Blood Pressure	-	4.95925e-05	SCN1A		Cold-sensitive myotonia	Musculoskeletal diseases / Neuromuscular diseases	0.0249059	SCN4A		Choreoathetosis	-	0.01021	SCN2A,KCNQ2				coronary artery disease		Migraine		Cryptogenic focal epilepsy
			Long QT Syndrome|Sudden Infant Death	Focal clonic seizure	0.00369557	KCNH2, SCN5A		Insulin	-	4.56205e-05	SCN9A		Myotonia of the jaw	Musculoskeletal diseases / Neuromuscular diseases	0.0249059	SCN4A		Generalized hypotonia	-	0.01011	ANK3,KCNQ2,SCN4B,SCN5A,SCN9A				generalized seizures		Early infantile epileptic encephalopathy type 1		Myoclonic astatic Epilepsy
			long-QT syndrome	Cardiac arrhythmias / Cardiac conduction system disease	0.00308048	KCNH2, SCN5A		Blood Pressure	-	4.09139e-05	SCN1A		Muscular edema	-	0.0249059	SCN4A		Abnormality of the pylorus	-	0.00997	SCN4B,SCN5A				epilepsy		Familial febrile seizures type 1		Severe idiopathic generalized epilepsy of infancy
			Brugada Syndrome|Chromosome Deletion|Death, Sudden, Cardiac|Long QT Syndrome|Sudden Cardiac Death	Cardiac arrhythmias / Cardiac conduction system disease	0.00308048	KCNH2, SCN5A		Dextroamphetamine	-	3.9861e-05	SCN1A		Myotonia of the face	Musculoskeletal diseases / Neuromuscular diseases	0.0249059	SCN4A		Abnormality of skull size	-	0.009852	SCN1A,SCN2A,KCNQ2,SCN4B,SCN5A,SCN9A				Parkinson disease		Early infantile epileptic encephalopathy type 11		Rasmussen’s encephalitis
			Diabetes Mellitus, Type 2|Long QT Syndrome	Metabolic diseases	0.00308048	KCNH2, SCN5A		Dextroamphetamine	-	3.7961e-05	SCN1A		Facial muscle hypertrophy	-	0.0249059	SCN4A		Abnormality of fluid regulation	-	0.009624	SCN4A,KCNQ2,SCN4B,SCN5A,SCN9A				Peripheral Nervous System Diseases		Benign Familial Infantile Seizures type 3		Vaccine encephalopathy
			Atrioventricular Block|Death, Sudden|Syncope|Torsades de Pointes	Focal motor seizure	0.00308048	KCNH2, SCN5A		Dextroamphetamine	-	3.7961e-05	SCN1A		Myotonia of the upper limb	Musculoskeletal diseases / Neuromuscular diseases	0.0249059	SCN4A		EEG with burst suppression	-	0.009528	KCNQ2				febrile seizures		Benign Familial Infantile Seizures		Severe infantile multifocal epilepsy
			Arrhythmias, Cardiac|Brugada Syndrome|Cardiomyopathies|Channelopathies|Death, Sudden, Cardiac|Sudden Cardiac Death	Cardiac arrhythmias / Cardiac conduction system disease / Neurobehavioral manifestation / Cardiomyopathies / Heart arrest / Pathological Processes	0.00308048	KCNH2, SCN5A		Dextroamphetamine	-	3.5566e-05	SCN1A		Cold paresis	-	0.0249059	SCN4A		Periodic hyperkalemic paralysis	Musculoskeletal diseases / Neuromuscular diseases / Metabolic diseases	0.009528	SCN4A				tobacco use disorder		Early infantile epileptic encephalopathy type 11		Benign Familial Neonatal-Infantile Seizures, Benign Familial Infantile Seizures (Type 3)
			Arrhythmias, Cardiac|	Cardiac arrhythmias	0.00246505	KCNH2, SCN5A		Alcoholism	-	3.52782e-05	SCN1A		Periodic hyperkalemic paralysis	Musculoskeletal diseases / Neuromuscular diseases / Metabolic diseases	0.0249059	SCN4A		Muscular edema	-	0.009528	SCN4A				Hyperkalemic periodic paralysis type 2		Generalized epilepsy with febrile seizures plus		Severe Myoclonic Epilepsy In Infancy
			atriventricular block long QT syndrome	Cardiac arrhythmias / Cardiac conduction system disease	0.00246505	KCNH2, SCN5A		Leptin	-	3.299e-05	ANK3		Paradoxical myotonia	Musculoskeletal diseases / Neuromuscular diseases	0.0249059	SCN4A		EEG with periodic abnormalities	-	0.009528	KCNQ2				Hypokalemic periodic paralysis type 2		Benign Familial Neonatal Infantile seizures		Intractable Childhood Epilepsy
			depression | long QT syndrome	Mental disorder / Cardiac arrhythmias / Cardiac conduction system disease	0.00184928	KCNH2, SCN5A		Creatinine	-	2.90318e-05	ANK3		Migraine	Headache disorders	0.0249059	SCN1A,SCN2A,KCNQ2		Abnormal T-wave	-	0.009528	SCN4B				Congenital Myasthenic syndrome 16		Early infantile epileptic encephalopathy type 11		Generalized Epilepsy With Febrile Seizures Plus
			Long QT Syndrome|Sinus Tachycardia|Tachycardia, Sinus	Cardiac arrhythmias / Cardiac conduction system / Cardiac arrhythmias / Cardiac conduction system disease disease	0.00184928	KCNH2, SCN5A		Erythropoietin	-	2.581e-05	ANK3		Epileptic spasms	Epileptic syndromes	0.0249059	SCN2A,KCNQ2		Generalized muscle hypertrophy	-	0.009528	SCN4A				Myotonia congenita atypical		Early infantile epileptic encephalopathy type 1		Familial Febrile Seizures type 3B
			gastrointestinal symptoms		0.00123319	KCNH2, SCN5A		Coronary Artery Disease	Myocardial ischemia / vascular disease	2.578e-05	SCN2A		Anal pain	-	0.0249059	SCN9A		Generalized anhidrosis	skin diseases	0.009528	SCN9A				Paramyotonia congenital		Generalized epilepsy with febrile seizures plus		Dravet Syndrome
			epilepsy	Epilepsy	0.000721357	SCN1A, SCN2A, KCNQ2		Coronary Artery Disease	Myocardial ischemia / vascular disease	2.578e-05	SCN2A		Neonatal onset	-	0.0249059	SCN9A,KCNQ2		EEG with generalized polymorphic epileptiform discharges	-	0.009528	KCNQ2				macular degeneration		Benign Familial Infantile Seizures type 1		Early Infantile Epileptic Encephalopathy (Type 5)
			Atrial Fibrillation|	Cardiac arrhythmias	2.58759e-05	SCN4B, SCN5A, KCNH2		Erythropoietin	-	2.567e-05	ANK3		Left posterior fascicular block	Arrhythmias, Cardiac / Heart Block / Cardiac conduction system disease	0.0249059	SCN5A		Pyloric stenosis	Gastrointestinal Diseases	0.009505	SCN4B,SCN5A				myotonia congenita		Hyperkalemic periodic paralysis type 2		Early Infantile Epileptic Encephalopathy (Type 11)
								Parkinson Disease	Neurodegenerative diseases / Brain diseases	2.16e-05	SCN2A		T-wave alternans	-	0.0249059	SCN4B		Brain very small	-	0.009469	SCN1A,SCN2A,KCNQ2,SCN9A				thyrotoxic periodic paralysis		Hypokalemic periodic paralysis type 2		Ohtahara syndrome
								Platelet Function Tests	-	2.15588e-05	ANK3		Neonatal inspiratory stridor	-	0.0249059	SCN4A		Nausea and vomiting	-	0.0094	SCN2A,KCNQ2,SCN4B,SCN5A				Familial atrial fibrillation type 17		Congenital Myasthenic synrdrome16		Infantile Spasms
								Platelet Function Tests	-	2.15588e-05	ANK3		Complete heart block with broad QRS complexes	Cardiac arrhythmias / Cardiac conduction system disease	0.0249059	SCN5A		Brain atrophy	-	0.0094	SCN1A,SCN2A,KCNQ2,SCN9A				Long QT syndrome type 10		Myotonia congenita atypical		Acute encephalitis with refractory repetitive partial seizures
								Platelet Function Tests	-	2.11435e-05	SCN2A		Cardiac arrest	Heart arrest	0.0223043	SCN4B,SCN5A,KCNH2		Abnormal corpus callosum morphology	-	0.009195	SCN1A,KCNQ2,SCN4B,SCN5A				atrial fibrillation		Paramyotonia congenita		Recurrent encephalopathy
								Platelet Function Tests	-	1.97342e-05	ANK3		Cardiac conduction abnormality	-	0.0193593	SCN4B,SCN5A,KCNH2		Obstructive sleep apnea	Respiration Disorders	0.008828	SCN4B,SCN5A				Familial atrial fibrillation type 10		Congenital myasthenic syndrome, acetazolamide-responsive		Episodic ataxia
								Coronary Artery Disease	Myocardial ischemia / vascular disease	1.533e-05	SCN2A		Paresthesia	Sensation Disorders / Neurologic Manifestations	0.0192936	SCN2A,SCN4A,KCNQ2		Abnormalities of placenta or umbilical cord	-	0.008607	SCN4B,SCN5A				Brugada Syndrome type 1		Hyperkalemic Periodic Paralysis Type 1		Potassium-Aggravated Myotonia
								Parkinson Disease	Neurodegenerative diseases / Brain diseases	1.48e-05	SCN2A		Status epilepticus	Seizures	0.0192351	SCN1A,SCN2A,SCN9A		Atrophy/Degeneration affecting the cerebrum	-	0.008471	SCN1A,SCN2A,KCNQ2,SCN9A				Cardiomyopathy dilated 1E		Hypokalemic periodic paralysis 1		Paramyotonia Congenita (OF VON EULENBURG
								Platelet Function Tests	-	1.2534e-05	ANK3		Supraventricular arrhythmia	Cardiac arrhythmias	0.0185236	SCN4B,SCN5A,KCNH2		Paralysis	-	0.008151	SCN4A,SCN4B,SCN5A				heart block nonprogressive		Hypokalemic periodic paralysis, type 2		Atypical Myotonia Congenita
								Arteries	-	1.066e-05	SCN2A		Infantile onset	-	0.0185236	SCN1A,SCN2A,SCN4A,SCN9A,KCNQ2		Abnormality of central nervous system electrophysiology	-	0.008093	SCN1A,SCN2A,KCNQ2,SCN9A				heart block progressive1A		Paramyotonia congenita of von Eulenburg		Hyperkalaemic Periodic Paralysis (Type 1) or Hypokalaemic Periodic Paralysis (Type 1,2)
								Platelet Function Tests	-	9.02e-06	ANK3		Atonic seizures	Seizures	0.0169338	SCN1A,SCN9A		Asthma	Respiration Disorders	0.008054	SCN4A,SCN4B,SCN5A				Long QT syndrome type 3		Potassium aggravated myotonia		Acetazolamide-Responsive Myotonia
								Schizophrenia	Mental disorders	8e-06	ANK3		Psychomotor retardation	Neurobehavioral Manifestations	0.0152884	SCN1A,SCN2A,SCN9A		Aplasia/Hypoplasia of the corpus callosum	-	0.008031	SCN1A,KCNQ2,SCN4B,SCN5A				Sick sinus syndrome 1		Paramyotonia congenita of von Eulenburg		Myasthenic Syndrome, Congenital, 16
								Parkinson Disease	Neurodegenerative diseases / Brain diseases	7.83e-06	SCN2A		Abnormal cardiac test	-	0.0152884	SCN4B,SCN5A,KCNH2		Poor gross motor coordination	-	0.007629	KCNQ2				Familial ventricular fibrillation type 1		Hyperkalemic Periodic Paralysis Type 1		Brugada syndrome
								Dental Caries	Mouth Diseases	7e-06	SCN9A		Epileptic encephalopathy	Generalized epilepsies / Epileptic syndromes	0.0152884	SCN1A,SCN2A,KCNQ2		Acral ulceration	-	0.007629	SCN9A				sudden death syndrome		Hypokalemic periodic paralysis 1		Familial atrial fibrillation (type 17)
								Drug Resistance	-	6e-06	SCN1A		Heart block	Heart block / Cardiac arrhythmias / Cardiac conduction system disease	0.0152884	SCN4B,SCN5A,KCNH2		EEG with centrotemporal focal spike waves	-	0.007629	KCNQ2				Cardiac arrhythmia		Hypokalemic periodic paralysis, type 2		Long QT Syndrome (Type 3,10)
								Schizophrenia	Mental disorders	6e-06	SCN9A		Abnormality of cardiovascular system electrophysiology	-	0.0144641	SCN4A,SCN4B,SCN5A,SCN9A,KCNH2		Left posterior fascicular block	-	0.007629	SCN5A				brugada syndrome		Congenital myasthenic syndrome, acetazolamide-responsive		Brugada syndrome
								Electrocardiography	-	5.25572e-06	SCN1A		Sudden cardiac death	Pathological processes	0.0135895	SCN4B,SCN5A,KCNH2		Episodic flaccid weakness	-	0.007629	SCN4A				cardiomyopathies		Potassium aggravated myotonia		progressive cardiac conduction defect
								Periodontitis	Mouth Diseases	5e-06	SCN2A		Abnormal EKG	-	0.0130749	SCN4B,SCN5A,KCNH2		Laryngospasm	Respiration Disorders	0.007629	SCN4A				channelopathies		Familial normokalemic periodic paralysis		sick sinus node syndrome
								Schizophrenia	Mental disorders	5e-06	ANK3		Cutaneous photosensitivity	peripheral nervous system diseases / Neuromuscular diseases	0.0130591	SCN1A,SCN2A,SCN9A		Permanent atrial fibrillation	Cardiac arrhythmias	0.007629	SCN5A				cardiac sudden death		Paramyotonia congenita		dilated cardiomyopathy
								Epilepsy	Epilepsy	4e-06	SCN1A		Generalized myoclonic seizures	Generalized epilepsy / Epileptic syndromes	0.0125602	SCN1A,SCN2A,SCN9A		Episodic hypokalemia	Metabolic Diseases	0.007629	SCN4A				heart failure		Acetazolamide responsive myotonia		Atrial Fibrillation, Familial, 10
								Venous Thromboembolism	Vascular diseases	4e-06	ANK3		Arrhythmia	Cardiac arrhythmias	0.0119376	SCN4A,SCN4B,SCN5A,SCN9A,KCNH2		Complete heart block with broad QRS complexes	Heart block / Cardiac arrhythmias / Cardiac conduction system disease	0.007629	SCN5A				Left Ventricular hypertrophy		Potassium aggravated myotonia		Atrial Standstill 1, Digenic
								Platelet Function Tests	-	3.84874e-06	ANK3		Atrial arrhythmia	Cardiac arrhythmias	0.0109099	SCN4B,SCN5A,KCNH2		EEG with focal spike waves	-	0.007629	KCNQ2				Long QT syndrome		Paramyotonia Congenita without Cold Paralysis		Sudden Cardiac Death
								Platelet Function Tests	-	3.66e-06	ANK3		Generalized-onset seizure	Generalized epilepsy / Epileptic syndromes	0.0109099	SCN1A,SCN2A,SCN9A,KCNQ2		EEG with focal sharp slow waves	-	0.007629	SCN1A				Myocardial Infartion		Severe Neonatal Episodic Laryngospasm		Brugada Syndrome type 1
								Creatinine	-	3.59545e-06	ANK3		Generalized tonic seizures	Generalized epilepsy / Epileptic syndromes	0.0101002	SCN1A,KCNQ2		Abnormal globus pallidus morphology	-	0.007629	KCNQ2				Sudden infant death (SIDS)		Familial atrial fibrillation type 17		Idiopathic Ventricular Fibrillation, Not Brugada Type
								Glomerular Filtration Rate	-	3.25304e-06	ANK3		Atrial fibrillation	Cardiac arrhythmias	0.00849985	SCN4B,SCN5A,KCNH2		Cerebral atrophy	-	0.00743	SCN1A,SCN2A,KCNQ2,SCN9A				Atrial fibrillation		Long QT syndrome type 10		Cardiomyopathy, Familial Dilated (type 1E)
								Glomerular Filtration Rate	-	3.08323e-06	ANK3		Palpitations	-	0.00849985	SCN5A,SCN9A,KCNH2		Hyperhidrosis	skin diseases	0.007397	SCN4B,SCN5A,SCN9A				tachycardia		Long QT syndrome type 10		Familial Progressive Cardiac Conduction Defect
								Electrocardiography	-	3e-06	KCNH2		Abnormal atrioventricular conduction	-	0.00810279	SCN4B,SCN5A,KCNH2		Involuntary movements	-	0.007291	SCN1A,SCN2A,SCN4A,KCNQ2,SCN9A				atrioventricular block		Long QT syndrome type 10		Long QT Syndrome 3 or Romano-Ward Syndrome
								Creatinine	-	2.66861e-06	ANK3		Dysphasia	Neurobehavioral Manifestations	0.00656285	SCN1A,SCN2A,KCNQ2		Impulsivity	-	0.006934	SCN4B,SCN5A				syncope		Familial atrial fibrillation type 1		Sudden Infant Death Syndrome
								Blood Pressure	-	2.40167e-06	SCN1A		Atrioventricular block	Cardiac arrhythmias / Cardiac conduction system disease	0.00656285	SCN4B,SCN5A,KCNH2		Hypsarrhythmia	-	0.006934	SCN2A,KCNQ2				Torsades de Pointes		Familial atrial fibrillation type 10		Sick Sinus Syndrome 1, Autosomal Recessive
								Platelet Function Tests	-	2.09e-06	ANK3		Absence seizure	Generalized epilepsies / Epileptic syndromes	0.00586064	SCN1A,SCN2A,SCN9A		Seizures	Seizures	0.006429	ANK3,SCN1A,SCN2A,KCNQ2,SCN4B,SCN5A,SCN9A				cardiac infant death		Brugada Syndrome type 1		Ventricular Fibrillation, Familial, (type 1)
								Electrocardiography	-	2e-06	SCN5A		Abnormal QT interval	-	0.00586064	SCN4B,SCN5A,KCNH2		Edema	-	0.006199	SCN4A,KCNQ2,SCN4B,SCN5A,SCN9A				ventricular fibrillation		Cardiomyopathy dilated 1E		Channelopathy-associated congenital insensitivity to pain
								Macular Degeneration	Retinal diseases	1.16057e-06	SCN4A		Torsade de pointes	Cardiac arrhythmias / Cardiac conduction system disease	0.00573087	SCN5A,KCNH2		Extramedullary hematopoiesis	Hematologic Diseases	0.006161	SCN4B,SCN5A				ventricular premature complexes		heart block nonprogressive		Dravet Syndrome (Modifier Of) Or EIEE6
								beta-amyloid peptide 1-42 (E22delta) click peptide	-	1e-06	ANK3		Prolonged QT interval	Cardiac arrhythmias / Cardiac conduction system disease	0.0056118	SCN4B,SCN5A,KCNH2		Nasal obstruction	-	0.005975	SCN4B,SCN5A				cardiac conduction disturbances and degenerative changes		heart block progressive1A		SMEB or Intractable Childhood Epilepsy
								Prion Diseases	Neurodegenerative diseases / Brain diseases	1e-06	ANK3		Bradycardia	Cardiac arrhythmias / Pathological Processes	0.00531611	SCN5A,SCN9A,KCNH2		Paroxysmal supraventricular tachycardia	Cardiac arrhythmias / Cardiac conduction system disease	0.005726	SCN5A				dilated cardiomyopathy (DCM)		Long QT síndrome type 3		Erythermalgia, Primary
								Problem Behavior	-	1e-06	ANK3		Generalized tonic-clonic seizures	Generalized epilepsy	0.00343983	SCN1A,SCN2A,SCN9A,KCNQ2		Handgrip myotonia	Musculoskeletal diseases / Neuromuscular diseases	0.005726	SCN4A				Congenital sick sinus syndrome		Sick sinus síndrome 1		Generalized Epilepsy With Febrile Seizures Plus (Type 7)
								Arteries	-	8.338e-07	SCN2A		Focal impaired awareness seizure	Seizures	0.00179012	SCN1A,SCN2A,SCN9A		Mobitz I atrioventricular block	Cardiac arrhythmias / Cardiac conduction system disease	0.005726	SCN5A				depression		Familial Ventricular Fibrillation type 1		Hereditary sensory and autonomic neuropathy type 2
								Schizophrenia	Mental disorders	7e-07	ANK3		Focal-onset seizure	Seizures	0.00142587	SCN1A,SCN2A,SCN9A,KCNQ2		Acute encephalopathy	Generalized epilepsies / Epileptic syndromes	0.004912	SCN4B,SCN5A				Diabetes Mellitus Type 2		sudden death syndrome		Idiopathic small fiber neuropathy
								Bipolar Disorder	Mental disorders	5e-07	ANK3		Generalized tonic-clonic seizures with focal onset	Generalized epilepsy	0.000505942	SCN1A,SCN2A,SCN9A		Irritability	-	0.004747	SCN4B,SCN5A,SCN9A				Drug-induced long-QT syndrome		Familial atrial fibrillation type 10		Painful peripheral neuropathy
								Depressive Disorder	Mental disorder	5e-07	ANK3		Atypical absence seizure	Generalized epilepsies / Epileptic syndromes	0.000397712	SCN1A,SCN2A,SCN9A		Excessive daytime somnolence	-	0.004744	SCN4B,SCN5A				early onset of sudden infant death		Brugada Syndrome type 1		Paroxysmal Extreme Pain Disorder
								Coronary Artery Disease	Myocardial ischemia / vascular disease	4.343e-07	SCN2A		Dysesthesia	Sensation Disorders / Neurologic Manifestations	0.000302279	SCN2A,SCN4A,KCNQ2		Headache	Headache disorders	0.0045	SCN1A,SCN2A,KCNQ2,SCN9A				EKG		Dilated cardiomyopathy 1E		congenital insensitivity to pain
								Arteries	-	3.427e-07	SCN2A		Febrile seizures	Febrile Seizures	0.000147568	SCN1A,SCN2A,SCN9A,KCNQ2		Ventricular tachycardia	Cardiac arrhythmias / Cardiac conduction system disease	0.004417	SCN4B,SCN5A				abnormal Electrocardiographic conduction measures		Long QT síndrome type 3		Familial febrile seizures
								Arteries	-	3.427e-07	SCN2A		Nonconvulsive status epilepticus	Seizures	7.02294e-05	SCN1A,SCN2A,SCN9A		Abnormal autonomic nervous system physiology	-	0.00402	SCN4B,SCN5A,SCN9A				electrocardiography		Paroxymal familial VF1		Benign familial neonatal epilepsy (or convulsions)
								Amyotrophic lateral sclerosis 1	Neurodegenerative diseases / Neuromuscular disorders	3e-07	ANK3		Obtundation status	-	7.02294e-05	SCN1A,SCN2A,SCN9A		Abnormality of brainstem morphology	-	0.003958	SCN1A,SCN4B,SCN5A				gastrointestinal symptoms		Progressive familial heart block type 1A		Benign familial neonatal convulsions with myokymia
								Bipolar Disorder	Mental disorders	3e-07	ANK3		Focal motor seizure	Epilepsy / Brain diseases	5.52891e-05	SCN1A,SCN2A,SCN9A,KCNQ2		Jaw pain	-	0.003821	SCN9A				HIV tuberculosis		Sick sinus syndrome 1, autosomal recessive		Neonatal epilepsy
								Bone Density	-	3e-07	ANK3		Focal clonic seizures	Epilepsy / Brain diseases	2.47783e-06	SCN1A,SCN2A,SCN9A,KCNQ2		Mandibular pain	-	0.003821	SCN9A				inherited cardiac arrhythmia LQT syndrome		Sudden Infant Death Syndrome		myokymia (type 2)
								Marijuana Abuse	Substance-related disorders	2e-07	SCN9A							Paroxysmal atrial tachycardia	Cardiac arrhythmias / Cardiac conduction system disease	0.003821	SCN5A				irritable bowel syndrome		Brugada Syndrome type 1		Peripheral nerve hyperexcitability
								Seizures, Febrile	Febrile Seizures	1.105e-07	SCN2A							Paradoxical myotonia	Musculoskeletal diseases / Neuromuscular diseases	0.003821	SCN4A				sinus tachycardia		Paroxysimal Familial VF1		Early infantile epileptic encephalopathy (type 7) and Severe epileptic encephalopathies
								Electrocardiography	-	1e-07	SCN5A							Premature atrial contractions	-	0.003821	SCN5A				migraine without aura		Long QT síndrome type 3		Long QT syndrome (type 2)
								Electrocardiography	-	7.53837e-08	SCN1A							Epileptic spasms	Epileptic syndromes	0.003503	SCN2A,KCNQ2				thyrotoxic periodic paralysis		Dilated cardiomyopathy 1E		Short QT syndrome (type 1)
								Electrocardiography	-	2e-08	SCN5A							EEG abnormality	-	0.003307	SCN1A,SCN2A,KCNQ2,SCN9A				tobacco use disorder		Sudden Infant Death Syndrome		Infantile subit death syndrome
								Bipolar Disorder	Mental disorders	9e-09	ANK3							Feeding difficulties	-	0.003228	SCN4A,KCNQ2,SCN4B,SCN5A,SCN9A				Generalized epilepsy with febrile seizures plus type 7		Progressive familial heart block type 1A		Brugada syndrome
								Attention Deficit Disorder with Hyperactivity	Mental disorder	7e-09	ANK3							Abnormality of the placenta	-	0.00322	SCN4B,SCN5A				erythermalgia primary		Familial Atrial Fibrillation type 10		Cardiovascular disease (arrhythmias)
								Bipolar Disorder	Mental disorders	7e-09	ANK3							Abnormal pattern of respiration	Respiration Disorders	0.003111	SCN4A,KCNQ2,SCN4B,SCN5A				Familial Febrile seizures type 3B		Familial Atrial Fibrillation type 1		Familial Atrial fibrillation
								Depressive Disorder	Mental disorder	7e-09	ANK3							Leukoencephalopathy	Generalized epilepsies / Epileptic syndromes	0.002988	SCN1A,SCN4B,SCN5A				Autosomal recessive congenital indifference to pain (HSAN2D)		Sick sinus syndrome 1, autosomal recessive		Autosomic recessive mental disability 37
								Schizophrenia	Mental disorders	7e-09	ANK3							Abnormal nervous system electrophysiology	-	0.002913	SCN1A,SCN2A,SCN4A,KCNQ2,SCN9A				insensitivity to pain		Generalized epilepsy with febrile seizures plus type 7		Autism Spectrum disorder
								Attention Deficit Disorder with Hyperactivity	Mental disorder	3e-09	ANK3							Purpura	Hematologic Diseases / Pathologic Processes	0.002885	SCN4B,SCN5A,SCN9A				paroxysmal extreme pain disorder		erythermalgia primary		Early-onset Alzheimer disease
								Bipolar Disorder	Mental disorders	3e-09	ANK3							Sensory neuropathy	peripheral nervous system diseases	0.002863	SCN2A,SCN4A,KCNQ2,SCN9A				small fiber neuropathy		Familial Febrile seizures type 3B		Schizophrenia
								Depressive Disorder	Mental disorder	3e-09	ANK3							Central apnea	Respiration Disorders	0.002322	SCN4B,SCN5A				modifier of Dravet syndrome		Autosomal recessive congenital indifference to pain (HSAN2D)		Bipolar disorder
								Schizophrenia	Mental disorders	3e-09	ANK3							Diaphragmatic weakness	Respiration Disorders	0.002322	SCN4B,SCN5A				febriles seizures		insensitivity to pain
								Bipolar Disorder	Mental disorders	1e-09	ANK3							Reduced consciousness/confusion	-	0.002245	SCN2A,KCNQ2,SCN4B,SCN5A,SCN9A				migraine without aura		paroxysmal extreme pain disorder
								Epilepsy	Epilepsy	9e-10	SCN1A							Abnormality of central motor function	-	0.001931	ANK3,SCN1A,SCN2A,SCN4A,KCNQ2,SCN4B,SCN5A,SCN9A				tobacco use disorder		small fiber neuropathy
								Electrocardiography	-	5e-10	SCN5A							Functional abnormality of the gastrointestinal tract	Gastrointestinal Diseases	0.001917	SCN1A,SCN4A,KCNQ2,SCN4B,SCN5A,SCN9A				Early infantile epileptic encephalopathy type 7		modifier of Dravet syndrome
								Bipolar Disorder	Mental disorders	4e-10	ANK3							Ventricular escape rhythm	-	0.001915	SCN5A				Myokymia		Generalized epilepsy with febrile seizures plus type 7
								Bipolar Disorder	Mental disorders	7e-11	ANK3							T-wave alternans	-	0.001915	SCN4B				Benign Neonatal Seizures type 1		Hereditary sensory and autonomic neuropathy type IIA
								Electrocardiography	-	5e-11	KCNH2							Anal pain	-	0.001915	SCN9A				Epilepsy syndrome		Indifference to pain, congenital, autosomal recessive
								Electrocardiography	-	2e-11	SCN5A							Scintillating scotoma	Sensation Disorders / Eye diseases	0.001915	SCN9A				Long QT syndrome type 2		Paroxysmal extreme pain disorder
								Heart Rate	-	1e-11	SCN5A							Ventricular preexcitation	-	0.001872	SCN4B,SCN5A				Short QT syndrome type 1		Primary erythromelalgia
								Electrocardiography	-	4e-12	SCN5A							Upper airway obstruction	Respiration Disorders	0.001872	SCN4B,SCN5A				susceptibility to LQTS2		Severe myoclonic epilepsy of infancy
								Electrocardiography	-	2e-13	SCN5A							Abnormal electrophysiology of sinoatrial node origin	-	0.001766	SCN4B,SCN5A				cardiac arrhythmias		Severe myoclonic epilepsy of infancy
								Electrocardiography	-	1e-13	SCN5A							Respiratory arrest	Respiration Disorders	0.001766	SCN4B,SCN5A				brugada syndrome		Generalized epilepsy with febrile seizures plus type 7
								Electrocardiography	-	5e-14	SCN5A							Ventricular extrasystoles	-	0.001664	SCN5A,KCNH2				Cardiomyopathies		Primary erythromelalgia
								Electrocardiography	-	4e-14	SCN5A							Right-to-left shunt	-	0.001664	SCN4B,SCN5A				Channelopathies		Hereditary sensory and autonomic neuropathy type IIA
								Brugada Syndrome	Cardiac arrhythmias / Cardiac conduction system disease	1e-14	SCN5A							Cardiac shunt	-	0.001664	SCN4B,SCN5A				sudden cardiac death		Indifference to pain, congenital, autosomal recessive
								Electrocardiography	-	1e-14	SCN5A							Ventricular arrhythmia	Cardiac arrhythmias / Cardiac conduction system disease	0.001565	SCN4B,SCN5A,KCNH2				heart arrest		Paroxysmal extreme pain disorder
								Seizures, Febrile	febrile seizures	1e-16	SCN5A							Abnormal muscle tone	-	0.00156	ANK3,SCN1A,SCN2A,SCN4A,KCNQ2,SCN4B,SCN5A,SCN9A				Long QT Syndrome		Familial Febrile Seizures type 1
								Electrocardiography	-	3e-20	SCN5A							Abnormality of cardiac conduction	Cardiac conduction system disease	0.001481	SCN4B,SCN5A,KCNH2,SCN9A				syncope		Early infantile epileptic encephalopathy type 7
								Heart Function Tests	-	6e-22	SCN5A							Diaphragmatic paralysis	Respiration Disorders	0.001469	SCN4B,SCN5A				atrial fibrillation		myokymia
								Electrocardiography	-	6e-23	SCN5A							Cardiac arrest	Heart arrest	0.001431	SCN4B,SCN5A,KCNH2				hypertension		Benign Neonatal Seizures type 1
								Electrocardiography	-	3e-23	SCN5A							Paresthesia	Sensation Disorders	0.001335	SCN2A,SCN4A,KCNQ2				atrioventricular block		Benign Familial Neonatal Seizures type 1
								Electrocardiography	-	6e-26	SCN5A							Cutaneous photosensitivity	skin diseases	0.001243	SCN1A,SCN2A,SCN9A				Torsades de Pointes		Early infantile epileptic encephalopathy type 7
								Electrocardiography	-	4e-26	SCN5A							Apnea	Respiration Disorders	0.001184	SCN4A,KCNQ2,SCN4B,SCN5A				depression		Benign Familial Neonatal Seizures type 1
								Electrocardiography	-	4e-27	SCN5A							Migraine with aura	Headache disorders	0.001113	SCN1A,SCN9A				diabetes Mellitus type 2		Early infantile epileptic encephalopathy type 7
								Electrocardiography	-	3e-33	KCNH2							Dysautonomia	Autonomic Nervous System Diseases	0.001099	SCN4B,SCN5A,SCN9A				EKG abnormal		Early infantile epileptic encephalopathy type 1
								Electrocardiography	-	5e-43	SCN5A							Age of death	-	0.001046	SCN4A,SCN4B,SCN5A,KCNH2				electrocardiographic traits		Long QT Syndrome type 2
								Electrocardiography	-	1e-49	KCNH2							Pace of progression	-	0.001046	SCN4A,SCN4B,SCN5A,KCNH2				gastrointestinal symptoms		Short QT Syndrome type 1
																		Onset and clinical course	-	0.001046	SCN4A,SCN4B,SCN5A,KCNH2				gastroparesis		susceptibility to LQTS2
																		Mortality/Aging	Pathological processes	0.001046	SCN4A,SCN4B,SCN5A,KCNH2				sinus tachycardia		Long QT Syndrome type 2
																		Clinical modifier	-	0.001046	SCN4A,SCN4B,SCN5A,KCNH2				sudden infant death (SIDS)		Short QT Syndrome type 1
																		Wolff-Parkinson-White syndrome		0.001032	SCN4B,SCN5A				schizophrenia		Long QT Syndrome type 2
																		Sudden cardiac death	Pathological processes	0.0008924	SCN4B,SCN5A,KCNH2				mental retardation		Short QT Syndrome type 1
																		Abnormal esophagus morphology	-	0.000758	SCN1A,SCN4A,KCNQ2,SCN4B,SCN5A,SCN9A				Alzheimer's Disease		Mental retardation, autosomal recessive 37
																		Autonomic dysregulation	-	0.0007361	SCN4B,SCN5A				arteries		Mental retardation, autosomal recessive 37
																		Central hypoventilation	Respiration Disorders	0.0007361	SCN4B,SCN5A				Bipolar disorder		Mental retardation, autosomal recessive 37
																		Cardiac conduction abnormality	Cardiac conduction system disease	0.0007334	SCN4B,SCN5A,KCNH2				Cholesterol
																		Heart block	Heart block / Cardiac arrhythmias / Cardiac conduction system disease	0.0007123	SCN4B,SCN5A,KCNH2				LDL
																		Syncope	Neurobehavioral Manifestations	0.0006318	SCN4B,SCN5A,KCNH2				Creatinine
																		Dermatological manifestations of systemic disorders	skin diseases	0.0006196	SCN2A,KCNQ2,SCN4B,SCN5A,SCN9A				Glomerular Filtration Rate
																		Hypothermia	Pathological processes	0.0006127	SCN4B,SCN5A,SCN9A				Schizophrenia
																		Hypoketotic hypoglycemia	-	0.0006066	SCN4B,SCN5A				Tobacco Use Disorder
																		Central sleep apnea	Respiration Disorders	0.0006066	SCN4B,SCN5A
																		Interictal epileptiform activity	-	0.0005939	SCN1A,SCN2A,KCNQ2
																		Cerebral edema	Brain diseases	0.0005575	KCNQ2,SCN4B,SCN5A
																		Periventricular leukomalacia	Brain diseases	0.0005465	SCN4B,SCN5A
																		Gastroesophageal reflux	Gastrointestinal Diseases	0.0005119	SCN1A,SCN4B,SCN5A,SCN9A
																		Placental abruption	-	0.0004355	SCN4B,SCN5A
																		Atrioventricular nodal disease	-	0.0004263	SCN4B,SCN5A,KCNH2
																		Abnormal atrioventricular conduction	Cardiac conduction system disease	0.0004263	SCN4B,SCN5A,KCNH2
																		Abnormality of cardiovascular system electrophysiology	-	0.0004233	SCN4A,SCN4B,SCN5A,KCNH2,SCN9A
																		Supraventricular arrhythmia	Cardiac arrhythmias / Cardiac conduction system disease	0.000397	SCN4B,SCN5A,KCNH2
																		Prolonged QTc interval	Cardiac arrhythmias / Cardiac conduction system disease	0.0003847	SCN4B,SCN5A
																		Arrhythmia	Cardiac arrhythmias / Cardiac conduction system disease	0.0003714	SCN4A,SCN4B,SCN5A,KCNH2,SCN9A
																		Abnormal test result	-	0.000369	SCN4B,SCN5A,KCNH2
																		Abnormal cardiological findings	-	0.000369	SCN4B,SCN5A,KCNH2
																		Supraventricular tachycardia	Cardiac arrhythmias / Cardiac conduction system disease	0.000369	SCN4B,SCN5A,KCNH2
																		Abnormal cardiac test	-	0.000369	SCN4B,SCN5A,KCNH2
																		Abnormal EKG	-	0.0003169	SCN4B,SCN5A,KCNH2
																		Motor delay	-	0.0003166	SCN1A,SCN2A,SCN4A,KCNQ2,SCN9A
																		Atrial arrhythmia	Cardiac arrhythmias / Cardiac conduction system disease	0.0002928	SCN4B,SCN5A,KCNH2
																		Generalized-onset seizure	Generalized epilepsies / Epileptic syndromes	0.0002878	SCN1A,SCN2A,KCNQ2,SCN9A
																		Postnatal microcephaly	Neurobehavioral Manifestations	0.0002699	SCN1A,SCN2A,SCN9A
																		Atrial fibrillation	Cardiac arrhythmias	0.0002589	SCN4B,SCN5A,KCNH2
																		Sinus tachycardia	Cardiac arrhythmias / Cardiac conduction system disease	0.0002508	SCN4B,SCN5A
																		Cardiorespiratory arrest	Heart arrest / Respiratory diseases	0.0002508	SCN4B,SCN5A
																		Abnormality of esophagus physiology	-	0.0002319	SCN1A,SCN4A,KCNQ2,SCN4B,SCN5A,SCN9A
																		Generalized tonic seizures	Generalized epilepsies / Epileptic syndromes	0.0002124	SCN1A,KCNQ2
																		Focal white matter lesions	-	0.0002124	SCN4B,SCN5A
																		Cerebral visual impairment	Eye diseases	0.00019	SCN1A,SCN2A,SCN9A
																		EEG with focal epileptiform discharges	-	0.0001772	SCN1A,KCNQ2
																		Muscular hypotonia	-	0.0001717	ANK3,SCN1A,SCN2A,SCN4A,KCNQ2,SCN4B,SCN5A,SCN9A
																		Abnormal QT interval	Cardiac arrhythmias / Cardiac conduction system disease	0.0001415	SCN4B,SCN5A,KCNH2
																		Palpitations	-	0.0001415	SCN5A,KCNH2,SCN9A
																		Prolonged QT interval	Cardiac arrhythmias / Cardiac conduction system disease	0.0001274	SCN4B,SCN5A,KCNH2
																		Migraine	Headache disorders	0.0001222	SCN1A,SCN2A,KCNQ2,SCN9A
																		Myocardial necrosis	Heart diseases	0.0001162	SCN4B,SCN5A
																		Abnormality of the periventricular white matter	-	9.617e-05	SCN1A,SCN4B,SCN5A
																		Cyanotic episode	-	9.047e-05	SCN4B,SCN5A
																		Ventricular fibrillation	Cardiac arrhythmias	8.011e-05	SCN4B,SCN5A,KCNH2
																		Tachycardia	Cardiac arrhythmias / Cardiac conduction system disease	7.084e-05	SCN4B,SCN5A,KCNH2,SCN9A
																		Atrioventricular block	Cardiac arrhythmias / Cardiac conduction system disease	7.044e-05	SCN4B,SCN5A,KCNH2
																		Heart block	Heart block / Cardiac arrhythmias / Cardiac conduction system disease	7.044e-05	SCN4B,SCN5A,KCNH2
																		Sudden death	Pathological processes	4.971e-05	SCN4B,SCN5A,KCNH2
																		Posterior plagiocephaly	Musculoskeletal diseases	4.856e-05	SCN4B,SCN5A
																		Focal-onset seizure	Seizures	4.587e-05	SCN1A,SCN2A,KCNQ2,SCN9A
																		Status epilepticus	Seizures	3.37e-05	SCN1A,SCN2A,KCNQ2,SCN9A
																		Focal seizures, afebril	Seizures	3.241e-05	SCN2A,KCNQ2
																		Interictal EEG abnormality	-	3.241e-05	SCN2A,KCNQ2
																		Normal interictal EEG	-	3.241e-05	SCN2A,KCNQ2
																		Generalized tonic-clonic seizures	Generalized epilepsies / Epileptic syndromes	2.603e-05	SCN1A,SCN2A,KCNQ2,SCN9A
																		Atonic seizures	Seizures	2.333e-05	SCN1A,KCNQ2,SCN9A
																		Macular purpura	Hematologic Diseases / Pathologic Processes	1.23e-05	SCN4B,SCN5A,SCN9A
																		Petechiae	-	1.23e-05	SCN4B,SCN5A,SCN9A
																		Generalized myoclonic seizures	Generalized epilepsies / Epileptic syndromes	1.221e-05	SCN1A,SCN2A,KCNQ2,SCN9A
																		Encephalopathy	Generalized epilepsies / Epileptic syndromes	9.163e-06	SCN1A,SCN2A,KCNQ2,SCN4B,SCN5A,SCN9A
																		Torsade de pointes	Cardiac arrhythmias / Cardiac conduction system disease	7.313e-06	SCN4B,SCN5A,KCNH2
																		Dialeptic seizures	Seizures	5.66e-06	SCN1A,SCN2A,KCNQ2,SCN9A
																		Febrile seizures	Febrile seizures	5.345e-06	SCN1A,SCN2A,KCNQ2,SCN9A
																		Epileptic encephalopathy	Generalized epilepsies / Epileptic syndromes	4.216e-06	SCN1A,SCN2A,KCNQ2,SCN9A
																		Dysphasia	Neurobehavioral Manifestations	3.964e-06	SCN1A,SCN2A,KCNQ2,SCN9A
																		Bradycardia	Cardiac arrhythmias / Pathological Processes	2.867e-06	SCN4B,SCN5A,KCNH2,SCN9A
																		Absence seizure	Generalized epilepsies / Epileptic syndromes	1.869e-06	SCN1A,SCN2A,KCNQ2,SCN9A
																		Dysesthesia	Sensation Disorders / Neurologic Manifestations	5.764e-07	SCN2A,SCN4A,KCNQ2
																		Focal impaired awareness seizure	Seizures	4.924e-07	SCN1A,SCN2A,KCNQ2,SCN9A
																		Hemiclonic seizures	Seizures	4.039e-07	SCN1A,SCN2A,SCN9A
																		Psychomotor retardation	Neurobehavioral Manifestations	2.695e-07	SCN1A,SCN2A,SCN9A
																		Obtundation status	-	2.695e-07	SCN1A,SCN2A,SCN9A
																		Nonconvulsive status epilepticus	Seizures	2.695e-07	SCN1A,SCN2A,SCN9A
																		Focal motor seizure	Epilepsy / Brain diseases	2.166e-07	SCN1A,SCN2A,KCNQ2,SCN9A
																		Apneic episodes in infancy	-	1.686e-07	SCN4A,SCN4B,SCN5A
																		Cyanosis	Other diseases	1.314e-07	SCN2A,KCNQ2,SCN4B,SCN5A,SCN9A
																		Atypical absence seizure	Generalized epilepsies / Epileptic syndromes	4.443e-08	SCN1A,SCN2A,KCNQ2,SCN9A
																		Generalized tonic-clonic seizures with focal onset	Generalized epilepsies / Epileptic syndromes	1.865e-08	SCN1A,SCN2A,KCNQ2,SCN9A
																		Focal clonic seizures	Epilepsy / Brain diseases	2.023e-09	SCN1A,SCN2A,KCNQ2,SCN9A

## Sheet: Genotype-phenotype networks
																											From Figs. 5, 6, 7
																											From Figs. 5, 6, 7

## Sheet: Nervous system
		*P-value < 0.05 and Benjamini-Hochberg FDR					** Shown in the manuscript
Cluster	Disease term	DAVID*	PheGenI*	g:Profiler*	ToppGene*	DAVID_m**	Systematic review**	Exhaustive review**
Migraine	Migraine	0	0	1	1	0	1	0
	Migraine with aura	0	0	0	1	0	0	0
	Migraine without aura	1	0	0	0	1	0	0
	Familial hemiplegic migraine type 3	0	0	0	0	1	1	1
	Headache	0	0	0	1	0	0	0
Familial febrile seizure	Familial febrile seizure type 3A	0	0	0	0	1	1	1
	Familial febrile seizure type 3	0	0	0	0	0	0	1
	Familial febrile seizures type 1	0	0	0	0	0	1	1
	Familial Febrile seizures type 3B	0	0	0	0	1	1	1
	Febrile seizure	0	1	1	1	1	0	1
	Benign Familial Infantile Seizures	0	0	0	0	1	1	1
	Benign Familial Neonatal Infantile seizures	0	0	0	0	1	1	1
seizures	intractable childhood epilepsy with generalized tonic-clonic seizures	0	0	0	0	0	0	1
	Atonic seizures	0	0	1	1	0	0	0
	Dialeptic seizures	0	0	0	1	0	0	0
	Generalized seizures	0	0	0	0	1	0	0
	Generalized myoclonic seizures	0	0	1	1	0	0	0
	Generalized-onset seizure	0	0	1	1	0	0	0
	Focal-onset seizure	0	0	1	1	0	0	0
	Afebril focal seizure	0	0	0	1	0	0	0
	Generalized tonic seizures	0	0	1	1	0	0	0
	Generalized tonic-clonic seizures	0	0	1	1	0	0	0
	Generalized tonic-clonic seizures with focal onset	0	0	1	1	0	0	0
	Focal clonic seizure	0	0	1	1	0	0	0
	Absence seizure	0	0	1	1	0	0	0
	Atypical absence seizure	0	0	0	1	0	0	0
	Seizures	0	0	0	1	0	0	0
	Myoclonic epilepsies	0	0	0	0	1	0	0
	Focal impaired awareness seizure	0	0	1	1	0	0	0
	Focal motor seizure	0	0	1	1	0	0	0
	severe myoclonic epilepsy of infancy or Dravet syndrome or EIEE6	0	0	0	0	1	1	1
	Hemiclonic seizures	0	0	0	1	0	0	0
Generalized epilepsy with febrile seizures plus	Generalized epilepsy with febrile seizures plus type 1	0	0	0	0	0	1	0
	Generalized epilepsy with febrile seizures plus type 2	0	0	0	0	1	1	1
	Generalized epilepsy with febrile seizures plus type 7	0	0	0	0	1	1	1
	Generalized epilepsy with febrile seizures plus	0	0	0	0	0	1	1
	Febrile generalized epilepsies	0	0	0	0	1	0	0
Epilepsy	Epilepsy	1	1	0	0	1	0	0
	Epileptic spasms	0	0	1	1	0	0	1			Clustering multivariate statistical analysis and bootstrap validation was carried out using the boolean data at this sheet and as described in Diaz-Beltrán et al., 2016 doi: 10.1038/tp.2015.112
	Status epilepticus	0	0	1	1	0	0	0			DAVID_m: DAVID's results shown in the manuscript
	Intractable Childhood Epilepsy	0	0	0	0	0	0	1
Epileptic encephalopathy	Early infantile epileptic encephalopathy type 6 or Dravet syndrome	0	0	0	0	1	1	1
	Early infantile epileptic encephalopathy type 11	0	0	0	0	1	1	1
	Early infantile epileptic encephalopathy type 7	0	0	0	0	1	1	1
	Early infantile epileptic encephalopathy type 1	0	0	0	0	0	1	0
	Ohtahara syndrome	0	0	0	0	0	0	1
	Lennox-Gastaut syndrome	0	0	0	0	0	0	1
	Vaccine encephalopathy	0	0	0	0	0	0	1
	Early infantile epileptic encephalopathy type 5	0	0	0	0	0	0	1
	Recurrent encephalopathy	0	0	0	0	0	0	1
	Epileptic encephalopathy	0	0	1	1	0	0	0
	Acute encephalopathy	0	0	0	1	0	0	0
	Encephalopathy	0	0	0	1	0	0	0
	Leukoencephalopathy	0	0	0	1	0	0	0
Partial epilepsies	partial epilepsies	0	0	0	0	1	0	0
	migrating partial seizures of infancy or Acute encephalitis with refractory repetitive partial seizures	0	0	0	0	0	0	1
Substance-related disorders	tobacco use disorder	0	0	0	0	1	0	0
	alcoholism	0	1	0	0	0	0	0
	Marijuana Abuse	0	1	0	0	0	0	0
neuropathies	Painful peripheral neuropathy	0	0	0	0	0	0	1
	Sensory neuropathy	0	0	1	1	0	0	0
	Hereditary sensory and autonomic neuropathy type 2	0	0	0	0	0	1	1
	Idiopathic small fiber neuropathy	0	0	0	0	0	0	1
	Peripheral nerve hyperexcitability	0	0	0	0	0	0	1
	small fiber neuropathy	0	0	0	0	1	1	0
Mental disorders	Depression / Depressive Disorder	1	1	0	0	1	0	0
	Bipolar Disorder	0	1	0	0	1	0	1
	Autism	0	0	0	0	1	0	1
	schizophrenia	0	1	0	0	1	0	1
	Attention Deficit Disorder with Hyperactivity	0	1	0	0	0	0	0
	Hyperactivity	0	0	0	1	0	0	0
Neurodegenerative diseases	Parkinson disease	0	1	0	0	1	0	0
	Alzheimer's Disease	0	0	0	0	1	0	1
	Prion Diseases	0	1	0	0	0	0	0
	Amyotrophic lateral sclerosis 1	0	1	0	0	0	0	0
Neurobehavioral Manifestations	mental retardation	0	0	0	0	1	0	0
	Mental retardation, autosomal recessive 37	0	0	0	0	0	1	1
	Obtundation status	0	0	1	1	0	0	0
	problem behavior	0	1	0	0	0	0	0
	Psychomotor retardation	0	0	1	1	0	0	0
	Dysphasia	0	0	1	1	0	0	0
	syncope	1	0	0	1	1	0	0
Nervous system diseases	Abnormality of central nervous system electrophysiology	0	0	1	1	0	0	0
	Peripheral Nervous System Diseases	0	0	0	0	1	0	0
nervous system manifestations	Cold paresis	0	0	1	0	0	0	0
	Aplasia/Hypoplasia of the cerebrum	0	0	0	1	0	0	0
	paroxysmal extreme pain disorder	0	0	0	0	0	1	1

## Sheet: Cardiac system
		*P-value < 0.05 and Benjamini-Hochberg FDR					** Shown in the manuscript
Cluster	Disease term	DAVID*	PheGenI*	g:Profiler*	ToppGene*	DAVID_m**	Systematic review**	Exhaustive review**
Heart diseases	coronary artery disease	0	1	0	0	1	0	0
	Cardiac arrest	0	0	1	1	1	0	0
	Cardiac conduction abnormality	0	0	1	1	0	0	0
	progressive cardiac conduction defect	0	0	0	0	0	0	1
Cardiomyopathies	Cardiomyopathies	1	0	0	0	1
	Cardiomyopathy dilated 1E	0	0	0	0	1	1	1
	palpitations	0	0	1	1	0	0	0
Atrial fibrillation	atrial fibrillation	1	0	1	1	1	0	0
	permanent atrial fibrillation	0	0	0	1	0	0	0
	Familial atrial fibrillation type 1	0	0	0	0	0	1	1
	Familial atrial fibrillation type 17	0	0	0	0	1	1	1
	Familial atrial fibrillation type 10	0	0	0	0	1	1	1
Tachycardias	Paroxysmal atrial tachycardia	0	0	1	1	0	0	0
	Paroxysmal supraventricular tachycardia	0	0	0	1	0	0	0
	Ventricular tachycardia	0	0	0	1	0	0	0
	sinus tachycardia	1	0	0	1	1	0	0
	tachycardia	0	0	0	1	1	0	0
	Torsade de pointes	1	0	1	1	1	0	0
Cardiac arrhythmias	Atrial Standstill 1, Digenic	0	0	0	0	0	0	1
	Atrial arrhythmia	0	0	1	1		0	0
	Cardiac arrhythmia	1	0	1	1	1	0	1
	Supraventricular arrhythmia	0	0	1	1	0	0	0
	Premature atrial contractions	0	0	0	1	0	0	0
	Hypsarrhythmia	0	0	0	1	0	0	0
	Wolff-Parkinson-White syndrome	0	0	0	1	0	0	0
	Sick sinus syndrome 1	0	0	0	0	1	1	1
	Congenital sick sinus syndrome	0	0	0	0	1	0	0
	Bradycardia	0	0	1	1	0	0	0
Heart block	Left posterior fascicular block	0	0	1	1	0	0	0
	Complete heart block with broad QRS complexes	0	0	1	1	0	0	0
	Heart block	0	0	1	1	1	0	0
	Atrioventricular block	1	0	1	1	1	0	0
	Second degree atrioventricular block	0	0	0	1	0	0	0
	Heart block nonprogressive	0	0	0	0	1	1	0
	Heart block progressive 1A	0	0	0	0	1	1	0
										Clustering multivariate statistical analysis and bootstrap validation was carried out using the boolean data at this sheet and as described in Diaz-Beltrán et al., 2016 doi: 10.1038/tp.2015.112
Cardiac sudden death	Cardiac sudden death	1	0	1	1	1	1	1		DAVID_m: DAVID's results shown in the manuscript
	SIDS/sudden infant death syndrome	1	0	0	0	1	1	1
Ventricular fibrillation	Ventricular fibrillation	0	0	1	1	1	1	0
	Familial ventricular fibrillation type 1	0	0	0	0	1	1	1
	Idiopathic Ventricular Fibrillation, Not Brugada Type	0	0	0	0	0	0	1
QT syndrome	Long QT syndrome	1	0	0	0	1	0	0
	Prolonged QT interval	0	0	1	1	0	0	0
	abnormal QT interval	0	0	1	1	0	0	0
	QT interval	1	0	0	0	0	0	0
	Long QT syndrome type 10	0	0	0	0	1	1	1
	Long QT syndrome type 3	0	0	0	0	1	1	1
	Long QT syndrome type 3 or Romano-Ward Syndrome	0	0	0	0	0	0	1
	Long QT syndrome type 2	0	0	0	0	1	1	1
	Drug-induced long-QT syndrome	0	0	0	0	1	0	0
	Short QT syndrome type 1	0	0	0	0	1	1	1
Brugada syndrome	Brugada syndrome	1	1	0	0	0	1	1
	Brugada Syndrome type 1	0	0	0	0	1	1	1
??	Abnormal EKG	1	0	1	1	1	0	0
	Blood Pressure	0	1	0	0	0	0	0
	arteries	0	1	0	0	1	0	0
	heart hypertrophy	0	0	0	1	1	0	0
	Channelopathies	1	0	0	0	1	0	0
Vascular diseases	Venous Thromboembolism	0	1	0	0	0	0	0
	Erythromelalgia	0	0	1	0	0	1	0
	erythermalgia primary	0	0	0	0	1	1	1

## Sheet: other systems
		*P-value < 0.05 and Benjamini-Hochberg FDR					** Shown in the manuscript
Cluster	Disease term	DAVID*	PheGenI*	g:Profiler*	ToppGene*	DAVID_m**	Systematic review**	Exhaustive review**
Paralysis	thyrotoxic periodic paralysis	1	0	0	0	1	0	0
	Periodic hyperkalemic paralysis	0	0	1	1	1	1	1
	Hypokalemic periodic paralysis type 2	0	0	0	0	1	1	1
	paralysis	0	0	0	1	0	0	0
	Familial normokalemic periodic paralysis	0	0	0	0	0	1	0
	Diaphragmatic paralysis	0	0	0	1	0	0	0
Myotonia	Paramyotonia Congenita without Cold Paralysis	0	0	0	0	0	1	0
	Paramyotonia congenital	0	0	0	0	1	1	1
	Paramyotonia congenita of von Eulenburg	0	0	0	0	0	1	1
	Cold-sensitive myotonia	0	0	1	0	0	0	0
	Myotonia of the jaw	0	0	1	0	0	0	0
	Myotonia of the face	0	0	1	0	0	0	0
	Myotonia of the upper limb	0	0	1	0	0	0	0
	Paradoxical myotonia	0	0	1	1	0	0	0
	Myotonia congenita atypical	0	0	0	0	1	1	1
	Potassium-Aggravated Myotonia	0	0	0	0	0	1	1
	Acetazolamide-Responsive Myotonia	0	0	0	0	0	1	1
	Handgrip myotonia	0	0	0	1	0	0	0
Neuromuscular diseases	Congenital Myasthenic syndrome 16	0	0	0	0	1	1	1
	hypotonia	0	0	0	1	0	0	0
	Channelopathy-associated congenital insensitivity to pain	0	0	0	0	0	0	1
	Poor gross motor coordination	0	0	0	1	0	0	0
	myokymia	0	0	0	0	1	1	1
	ataxia	0	0	0	0	0	0	1
Pathological condition	muscular edema	0	0	1	1	0	0	0
	macular purpura	0	0	0	1	0	0	0
Eye diseases	macular degeneration	0	1	0	0	1	0	0
	ocular pain	0	0	0	1	0	0	0
	Cerebral visual impairment	0	0	0	1	0	0	0
gastrointestinal diseases	gastrointestinal symptoms	1	0	0	0	1	0	0
	Functional abnormality of the gastrointestinal tract	0	0	0	1	0	0	0
	Pyloric stenosis	0	0	0	1	0	0	0
	Gastroesophageal reflux	0	0	0	1	0	0	0
	Abnormality of the stomach	0	0	0	1	0	0	0
	irritable bowel syndrome	0	0	0	0	1	0	0
	gastroparesis	0	0	0	0	1	0	0
	anal pain	0	0	1	1	0	0	0
stomatognathic system diseases	Dental Caries	0	1	0	0	0	0	0
	periodontitis	0	1	0	0	0	0	0
	jaw/mandibular pain	0	0	1	1	0	0	0
	Facial muscle hypertrophy	0	0	1	1	0	0	0
												Clustering multivariate statistical analysis and bootstrap validation was carried out using the boolean data at this sheet and as described in Diaz-Beltrán et al., 2016 doi: 10.1038/tp.2015.112
Respiratory Tract Diseases	Respiratory arrest	0	0	0	1	0	0	0				DAVID_m: DAVID's results shown in the manuscript
	Dyspnea/Obstructive sleep apnea	0	0	0	1	0	0	0
	Asthma	0	0	0	1	0	0	0
	Laryngospasm	0	0	0	1	0	1	0
Sensation disorders	Paresthesia	0	0	1	1	0	0	0
	Dysesthesia	0	0	1	1	0	0	0
skin diseases	Cutaneous photosensitivity	0	0	1	1	0	0	0
	Dermatological manifestations of systemic disorders	0	0	0	1	0	0	0
Pain Insensitivity	insensitivity to pain	0	0	0	0	1	1	1
	Painless fractures due to injury	0	0	0	1
	Autosomal recessive congenital indifference to pain (HSAN2D)	0	0	0	0	1	1	0
Metabolic diseases	Diabetes Mellitus, Type 2	1	0	0	0	1	0	0
Thyroid Diseases	Thyroiditis	0	0	0	1	0	0	0
